# Supplementary material for: Human Lymphoid Stromal Cells Contribute to Polarization of Follicular T Cells Into IL-4 Secreting Cells
Source: Front Immunol. 2020 Oct 2;11:559866. doi: 10.3389/fimmu.2020.559866 (PMC7562812; doi:10.3389/fimmu.2020.559866)
Supplement: Supplementary file 8 [file Table_3.xls]

## Sheet: pairedTtest healthy CTRLvsTLp00
Supplemental Table 3: List of genes significantly overexpressed in FRC-like cells (FRCLs) compared to uncommitted tonsil stromal cells (TSCs)
Gene Symbol	Fold Change FRCLs/TSCs	p-value	FDR
PLA2G4C	30.2896	0.00000387	9.14e-07
GADD45A	3.33716	0.000140789	3.75e-05
ABRACL	2.20235	0.000143635	4.02e-05
NIPA1	5.52106	0.000155919	4.66e-05
AMIGO3 /// GMPPB	2.97102	0.000193915	5.85e-05
IRF9	2.42809	0.000280401	8.6e-05
PHLDA2	5.20086	0.000314055	9.33e-05
NCEH1	9.09345	0.000324158	9.51e-05
SEC11C	3.64769	0.000369256	0.000109739
ICAM1	1018.76	0.000371844	0.000111568
TYMP	83.0142	0.000401847	0.000118884
BIRC3	207.323	0.000408186	0.000123457
EIF2AK2	2.24688	0.000438815	0.000132602
SLC52A2	2.17087	0.000470321	0.000139918
DHDDS	2.37518	0.000513172	0.000151806
CTSS	253.975	0.000583734	0.000174668
SERPINB2	72.9215	0.00059375	0.000177412
BID	4.27999	0.00060078	0.000178326
PSMB8	2.37939	0.000608533	0.00018107
NFKBIA	7.22893	0.000639354	0.000192044
IL1RN	18.2761	0.000674136	0.000208505
SQRDL	3.18451	0.000677201	0.000209419
NFE2L3	39.0087	0.000703872	0.000216735
SLC35F2	3.32145	0.000730601	0.000226795
NFKB2	7.04122	0.000734174	0.000228624
SLC2A6	21.5138	0.000754903	0.000238683
HDX	2.64801	0.000809287	0.000253315
RASGRF2	2.06984	0.000821956	0.000261545
DNAJB9	4.5641	0.000891298	0.000274348
RNF144B	3.68873	0.000891658	0.000275263
MPC2	2.6511	0.000921047	0.000243256
PNO1	2.14578	0.000930915	0.00029904
CFLAR	5.27478	0.000939466	0.00023594
NRP2	30.2323	0.000941598	0.000147234
CMAS	2.02774	0.000952762	0.00030727
TNFRSF10A	4.06432	0.000978241	0.000320988
IRAK2	10.3344	0.00101129	0.000330133
INHBA	10.1837	0.00101407	0.00020759
HIST2H2AA3 /// HIST2H2AA4	4.52986	0.00102015	0.000336534
SOAT1	2.18392	0.0010233	0.000340192
NDC80	3.65105	0.00103405	0.000345679
ALDH1B1	15.7572	0.00123192	0.000405121
ABI3BP	15.0909	0.0013249	0.000435299
TMEM62	2.68835	0.00133067	0.000437128
SSR3	3.30528	0.00133079	0.000438043
TIMM17A	2.1734	0.00136056	0.000454504
TMEM165	2.73308	0.00144438	0.000481024
ROBO1	2.49144	0.00144666	0.000481939
AOC3	4.67892	0.00148287	0.000495656
PTPRJ	2.99112	0.00152609	0.000503887
CBR3	2.00378	0.00156218	0.000513946
EBI3	12.3323	0.0017032	0.000559671
ARAF	2.04083	0.00171308	0.0005615
CLIC4	2.64423	0.00171383	0.000562414
TSPAN2	26.1466	0.00173348	0.000566987
EPSTI1	9.55587	0.00174724	0.000575217
MRPL17	2.35168	0.00179996	0.000585277
HJURP	4.35695	0.00180156	0.000587106
MYOCD	9.55185	0.00180262	0.00058802
SLC33A1	2.06463	0.00183077	0.000520348
TMEM200C	3.56719	0.00183909	0.000603567
CDC20	2.46517	0.00186788	0.00061454
DLGAP5	2.34846	0.00186895	0.000615455
SQSTM1	6.40614	0.00190303	0.000627343
CXCL10	496.269	0.00191186	0.000631001
CISD2	2.46429	0.0019154	0.000631916
SHCBP1	5.20885	0.00191648	0.000633745
CALM1 /// CALM2 /// CALM3	2.45006	0.00191852	0.000635574
SEC23B	2.45965	0.00193667	0.000644719
HIST1H2AG /// HIST1H2AH /// HIST1H2AI /// HIST1H2AK /// HIST1H2AL /// HIST1H2AM	2.08228	0.00202509	0.00066941
IL6	61.597	0.00207029	0.000691358
NFKBIE	13.9056	0.0020755	0.000694102
QPCT	4.09581	0.0021034	0.000702332
AGPAT5	2.62312	0.00210697	0.000703246
COL13A1	4.24679	0.00216881	0.000716964
PCGF5	2.04058	0.00220388	0.000728852
TAP1	5.73617	0.00223249	0.00074257
IFNAR2	9.21484	0.00225885	2.29e-05
HIST2H2BE	2.50836	0.00227405	0.000754458
GP1BA	12.4466	0.0023019	0.000768176
ENTPD7	2.12242	0.00231375	0.000772748
FAM26F	6.42888	0.00236812	0.000790123
MARCH3	5.70926	0.00238418	0.000799268
RBM28	2.05188	0.00240034	0.000803841
RECQL	2.16782	0.00247834	0.00082396
BTG3	2.89351	0.00250844	0.00083219
ELOVL2	8.01649	0.00253625	0.000839506
SLC7A2	386.418	0.00259856	0.00086054
FOSL1	2.37339	0.00261494	0.000864198
RBKS	2.53258	0.00261784	0.000866027
NCKAP5	4.10976	0.00262517	0.000867856
TOX4	2.06984	0.00263507	0.000873342
TAF1A	2.00981	0.00276748	0.000900777
GOLT1B	2.28246	0.00278952	0.000908093
CTH	2.44939	0.0028013	0.000912666
NCAPG	3.39604	0.00281543	0.000917238
MIR7703 /// PSME2	5.91372	0.00288835	0.000940101
WDR1	3.67742	0.00291728	0.000944673
RPE /// RPEL1	2.15861	0.002943	0.000954733
TRIM16	2.13453	0.00294985	0.000957476
IMPAD1	2.14414	0.00306595	0.000984911
CREB3	2.45621	0.00307106	0.000988569
NCOA7	2.25904	0.0031011	0.000996799
PPAN /// PPAN-P2RY11	2.15914	0.00310177	0.000997714
RELB	18.6474	0.00311002	0.000999543
PAICS	2.27801	0.00313372	0.00101052
CHST7	4.51248	0.00316738	0.00102881
WWC1	17.0269	0.00318054	0.00103887
CEP55	3.77932	0.00321332	0.00105075
OSTM1	3.24394	0.0032829	0.000130773
C11orf96	54.4463	0.00328393	0.00107179
CD74	5.44907	0.00328967	0.00107545
PTGR2	2.37555	0.0033062	0.00108185
SLFN5	2.50839	0.00330766	0.00108276
PPP2R1B	2.7847	0.00330867	0.00108459
NAMPT	3.23037	0.00331812	0.00108916
FAM107A	5.31517	0.00338116	0.00110562
PEX13	2.26341	0.0034117	0.0011166
ARNTL2	20.2688	0.00349359	0.00022588
TBC1D12	2.41177	0.00350968	0.00114861
AMPD3	3.62131	0.00352415	0.00115226
HYPK /// MIR1282 /// SERF2 /// SERF2-C15ORF63	2.25206	0.00353684	0.00115592
RASGRP1	16.5139	0.00354058	0.00115866
MPZL1	3.9318	0.00354254	0.000135345
PIWIL4	2.68359	0.00361976	0.0011797
TMEM205	2.63242	0.00362702	0.00118244
PNP	3.29333	0.00367691	0.00119616
RP11-468E2.5	5.55383	0.00370093	0.00120256
MCAM /// MIR6756	2.2726	0.00370934	0.00120622
GNPTAB	3.49585	0.00373009	0.00121079
AKIRIN1	2.41622	0.00373338	0.00121171
EHF	32.7784	0.00386322	0.000502058
SLC11A2	4.56303	0.00387307	0.00110928
RFX5	2.32984	0.00389223	0.00125743
NET1	2.54305	0.0039759	0.00127481
MOB3C	2.95024	0.0040417	0.00129218
CDKN2B	3.39531	0.00411909	0.00131962
DPY19L1	4.09338	0.00412255	0.00132053
GGH	3.51668	0.00412366	0.00132145
BST2	5.89959	0.00412871	0.00132327
NEDD9	9.12434	0.00416572	0.0013315
IFI30 /// PIK3R2	5.99693	0.00421776	0.00134522
HAS2	6.49278	0.00422918	0.00134979
C3orf52	7.20564	0.00428397	0.00136626
PDCD5	6.99466	0.00429532	0.00136717
OAS3	29.5257	0.00441699	0.00140649
RND3	2.15586	0.00442281	0.00140924
PANX1	3.08052	0.00446046	0.00142021
BACE2	2.02105	0.00450864	0.00142935
HNRNPDL	2.58689	0.00451823	0.00143484
DR1	2.02248	0.00454673	0.000490169
TNFRSF12A	2.91015	0.00458196	0.00145313
FILIP1L	3.68184	0.004602	0.00019936
NLRC5	2.35989	0.00464194	0.00146776
GALK2	2.74764	0.00469597	0.00148971
ZNF670	2.28228	0.00474642	0.00150526
TNFAIP2	3.75008	0.00476662	0.00151074
MYBL1	9.43893	0.00486761	0.00153635
UCHL3	2.01279	0.00491273	0.00155007
IFI44	29.837	0.00491799	9.42e-05
AKR1B1	5.27476	0.00502233	0.00158025
TNIP1	3.25824	0.00502397	0.00158299
INHBE	20.2643	0.00512154	0.00162963
BPGM	2.15058	0.00518363	0.00165158
USP40	2.17861	0.00523403	0.00167352
SOCS1	2.04064	0.0053554	0.00100503
ETS1	7.35598	0.00537082	0.00171285
GBP1	7.02941	0.00537949	0.00124006
STARD4	2.51054	0.00538108	0.00171742
DNAJC10	3.99061	0.0054242	0.00122725
STAT4	5.56418	0.0054776	0.00175583
DPYSL3	2.80129	0.00551969	0.00177046
SMIM13	2.92335	0.00552387	0.00109831
PSMB9	6.32883	0.00552579	0.00177595
COMMD5	2.34402	0.005534	0.00177686
USP13	2.99011	0.00555951	0.00178509
TMEM132A	7.76175	0.00558851	0.00180247
TRPC4	2.57197	0.0056939	0.00182716
C8orf34	4.58214	0.00576685	0.00184636
PNN	2.19225	0.005774	0.00185094
MX1	95.5915	0.00578069	0.00185459
NUBP1	2.0036	0.00582454	0.00186283
NUS1P3	2.20818	0.00583994	0.00187288
GK3P	7.58932	0.00589776	0.00188935
KIRREL3	6.85282	0.00591952	0.00189392
ZNF267	2.80912	0.00593164	0.00189941
PBK	2.34064	0.00594974	0.00190398
CGNL1 /// LOC101930344 /// LOC101930349	12.9786	0.0059888	0.00191587
BMPER	8.66166	0.00599697	0.00192318
IL15	3.54203	0.00600494	0.000763603
BTN2A2	3.55804	0.00610572	0.00195336
HMGCS1	2.4715	0.00615706	0.00196799
CRELD1	2.18025	0.00617225	0.00197531
TVP23B	2.06134	0.00623364	0.00199451
SLC7A11	2.59875	0.00628501	0.00200366
LPXN	5.3879	0.00628574	0.00200457
CLN6	2.56381	0.00634058	0.00201738
COTL1	2.53047	0.00634526	0.00201829
ERN1	6.15436	0.00640362	0.0010599
MSC	11.9928	0.00641029	0.00204207
IFI44L	235.074	0.00646131	0.00205578
PDS5A	2.01385	0.00646773	0.00205761
CADPS2	2.26003	0.00653145	0.00207407
KIF23	4.49724	0.00655304	0.00208231
C3	7.85019	0.00655698	0.00208413
ERAP2	2.71842	0.0066002	0.00209876
TNFAIP3	149.23	0.00663178	0.000531321
DRAM1	6.92559	0.00663221	0.00211065
SLC25A28	2.10027	0.00663535	0.0021134
JAM2	2.95109	0.00666728	0.00212254
MST4	2.26393	0.00672008	0.000571559
MIR6787 /// SLC16A3	2.4831	0.0067606	0.00214723
SP100	3.76998	0.00681532	0.00215729
TNFAIP6	11.9619	0.00682477	0.00215912
NIP7	2.54891	0.00683669	0.00216278
TTC39B	2.17187	0.00692519	0.00217924
IFI6	14.4598	0.00695518	0.00219113
LAMB3	3.38895	0.00698945	0.0021957
CLDN1	454.661	0.00699525	0.00220027
LEPREL1	8.22023	0.00699878	0.0022021
TRMT6	2.04592	0.00706647	0.00221856
STXBP5	2.08763	0.00707347	0.00222131
RHBDL2	6.11066	0.00709264	0.00161042
PPIL1	2.53485	0.00709315	0.00223045
PLOD2	3.67407	0.0071041	0.00223594
CXCL5	735.765	0.00711701	0.00190215
NOP16	2.83234	0.00724296	0.00227892
LPAR1	2.25724	0.00740654	0.00231642
UTP15	2.13984	0.00747975	0.0023347
RFT1	2.11687	0.00749742	0.00234294
TMEM178B	7.34648	0.00751468	0.00234934
OAS1	286.887	0.00755618	0.00236123
SYNGR2	2.12459	0.00755965	0.00236305
CHAC2	7.8191	0.00758074	0.00236946
GFM1	2.07967	0.00760152	0.00238317
RALA	3.08534	0.00762807	0.00239598
FGF2	2.54415	0.00763991	0.00239872
GRIPAP1	2.1941	0.0076631	0.00240969
PNKD	3.82677	0.00774063	0.000414266
TRIP13	2.16515	0.00778126	0.00244536
TRIM47	7.09833	0.00779279	0.00245176
DEPDC1	2.6535	0.0077987	0.00245542
RNF145	3.18841	0.00780023	0.00245633
GFRA1	4.32942	0.0078015	0.0013946
CENPK	3.24169	0.00783684	0.00246273
GPR37 /// SEL1L2	4.67781	0.00785199	0.00246822
WTAP	6.83818	0.00785479	0.000685871
ESPL1	3.75279	0.00788316	0.00247828
APOLD1	2.08471	0.00792822	0.00248651
HNRNPH1	2.74648	0.0079613	0.00117604
TRNT1	2.32231	0.00798212	0.00194422
SPCS3	2.29806	0.00801087	0.00251303
SQLE	2.94349	0.00801697	0.00118153
PARP12	4.94895	0.00801733	0.0025176
SLC16A1-AS1	2.84475	0.00805443	0.00252858
P4HB	2.10499	0.00808428	0.00254138
BRIP1	3.0972	0.00810145	0.00254778
AK5	2.60653	0.00815188	0.00255967
RRM2	2.68998	0.00819459	0.00256699
LAP3	3.96506	0.00828471	0.00260174
VPS37C	2.38175	0.00832032	0.00260905
DTL	3.3213	0.00833274	0.00261088
PATL1	2.40036	0.00838205	0.00258528
PMAIP1	7.18556	0.00839506	0.00262551
KLHL7	2.08278	0.00842952	0.00263283
C19orf10	2.3747	0.008441	0.00102149
MAP3K5	2.30917	0.00845686	0.00264289
CANX	2.53777	0.00851875	0.00098674
GTF2H3	2.04604	0.00858837	0.00268038
ELTD1	14.8484	0.00858854	0.0026813
MRPS28	2.02836	0.00862908	0.00269319
GOPC	2.10647	0.00863446	0.00269502
ABHD2	2.22789	0.00864123	0.0006877
HEY1	3.62629	0.00879116	0.00273617
EBP	2.16903	0.0088429	0.000612711
UXS1	2.4397	0.00884563	0.000977595
BTN3A2	2.59822	0.00896633	0.00278829
GTPBP4	2.46623	0.00900423	0.00230453
CYLD	4.12892	0.00900743	0.000978509
ECT2	3.05255	0.00902587	0.00280293
NMI	2.48131	0.00902993	0.00280475
HERC6	60.9101	0.00913852	0.00283402
C4orf32	3.02154	0.00915395	0.00283859
MLKL	4.54756	0.00922125	0.00286145
ADAMTS6	5.3939	0.0092414	0.00286511
ARHGEF28	2.30161	0.00926326	0.00287243
TNFSF15	163.918	0.00927503	0.00287517
COL7A1	4.31015	0.00928557	0.000979424
CCDC81	7.90181	0.00937893	0.00290992
AMMECR1	2.80397	0.00938795	0.000751715
CXCL6	65.2429	0.00940539	0.00292181
PPP4R4	20.2091	0.00947641	0.00294193
CDC42SE2	2.33108	0.00948943	0.00295473
CFB	6.58568	0.00959076	0.00298491
PIM3	2.10345	0.0095944	0.00298765
LRRN3	18.684	0.00961144	3.38e-05
EPHA2	2.87642	0.00961547	0.00299314
TSN	2.29811	0.00963004	0.00299771
MAPRE1	2.20904	0.00973513	0.00303246
MTMR2	2.22539	0.00974694	0.00303521
SLC28A3	11.2679	0.00979832	0.00305807
XAF1	13.8397	0.0098	0.00179698
ACSL5	5.29635	0.00981117	0.00306356
SLC39A14	5.49944	0.00985943	0.00250206
PTGER3	2.23177	0.00989052	0.00308185
MEI1	5.29743	0.00997407	0.00310562
LIF	11.7526	0.00999399	0.00311203
TMA16	2.57421	0.0100271	0.00311751
RFTN1	2.22043	0.0101072	0.0031422
SRPRB	2.12136	0.0101114	0.00314403
PDIA4	3.22898	0.0101133	0.00314586
SLC22A4	4.63079	0.0101459	0.00316232
EFCAB2	2.78948	0.0101812	0.0031733
SLC35G1	6.69571	0.0102216	0.00318793
MMP12	395.442	0.0102665	0.00319799
IL27RA	2.82749	0.0103309	0.000609968
GATA6-AS1	3.91161	0.0103353	0.00321902
TNIP3	27.9231	0.0104052	0.00324188
APOL3	2.73759	0.0104183	0.00324554
CCL5	122.197	0.0104563	0.00325469
GATA6	3.37755	0.0104869	0.00326475
IFI27	70.203	0.0104894	0.00326566
RSPO3	5.8097	0.010543	0.00327755
IER3	2.21947	0.0105532	0.00328029
MX2	26.1715	0.0105931	0.00328852
TMEM87B	2.6768	0.0106214	0.0032995
FRMD3	3.54774	0.0106274	0.00330224
E2F7	2.30259	0.0107765	0.00333425
PI4K2B /// SEPSECS-AS1	2.29447	0.010833	0.00335528
ARNTL	2.331	0.0109007	0.00336991
PTGES	5.48304	0.0109264	0.00337814
CBWD1 /// CBWD2 /// CBWD3 /// CBWD5 /// CBWD6 /// CBWD7 /// LOC101060578	2.48215	0.01093	0.000231367
STAP2	3.26196	0.010948	0.0033882
DGAT2	11.5401	0.0110333	0.00341381
CENPN	3.30663	0.0112726	0.0025487
TAF13	4.71426	0.0113049	0.00349063
METTL2A /// METTL2B	2.64725	0.0113826	0.00350983
ATP13A3	3.29954	0.011419	0.00160585
AKIP1 /// NUAK2	6.38496	0.0114852	0.00353269
TNFSF4	22.6533	0.011524	0.00354824
APOBEC3B	3.42645	0.0116175	0.0035775
CXCL8	700.63	0.0116212	5.4e-05
HNRNPA1P37 /// HNRNPA1P37	2.22096	0.0116309	0.00358299
ATP2B1	2.23473	0.0116323	0.00358391
FST	4.08235	0.0116988	0.00360951
GK	21.1356	0.0117224	0.000497485
GJC1	2.85311	0.0118357	0.00365249
ST6GALNAC5	3.4119	0.0118792	0.00365889
PDLIM4	7.24621	0.0119346	7.68e-05
PIK3CD	2.91483	0.0119591	0.00368267
BTN2A1	2.61036	0.0119758	0.00368724
TAF4B	2.70423	0.0120098	0.00369547
FICD	3.56479	0.0121256	0.00372199
OAS2	105.392	0.0121484	0.0037348
MME	5.12738	0.0121609	0.00314952
HNRNPH3	2.66505	0.0122218	0.000819387
DDX60	3.60983	0.0122417	0.00376772
EIF5A	2.32154	0.0122514	0.00277275
IL32	101.891	0.0122872	0.00378144
HLA-B	4.00418	0.0123212	0.003123
NAB1	2.43137	0.0123219	0.00378692
M6PR	2.37251	0.0123428	0.00379058
NFKB1	2.47589	0.0123768	0.00379973
PLEKHB2	2.35371	0.0124681	0.00383265
MKLN1	2.30121	0.012482	0.00383722
LACC1	7.73983	0.0125253	0.00384637
LGALS8	2.18538	0.0125488	0.00185551
UBE2J2	2.02944	0.0125904	0.00270599
C8orf4	21.2677	0.0126633	0.00388295
CD274	12.2907	0.0126665	0.00388477
SLAMF8	23.3528	0.0126884	0.00388935
CNDP2	2.02277	0.0127071	0.00389392
TGFB2	3.27264	0.0129535	0.00395976
BUB1	3.9001	0.0130264	0.00397714
SLC41A2	5.48135	0.0130704	0.00242158
IL13RA2	3.83137	0.0131684	0.00400823
TAPBP	2.15007	0.0132151	0.00401738
TRAF3	3.36476	0.0132292	0.00402012
ASH1L-AS1	2.91163	0.013315	0.00404938
HK2	2.58815	0.013343	0.0040567
RP11-548H18.2	8.6183	0.0133794	0.0040695
BHLHE41	4.63063	0.0134589	0.00409511
BCL2L2	2.41865	0.0134871	0.00168907
ADORA2A /// SPECC1L-ADORA2A	3.46675	0.0135392	0.00412346
EPT1	3.18427	0.0135662	0.00413443
IQCK	3.40248	0.0136064	0.00414723
SVIP	3.22547	0.0136121	0.00415089
CD58	6.2541	0.0137077	0.00114312
MPP4	2.15528	0.0137311	0.00417741
CCBE1	2.12576	0.013838	0.00420119
FAM126A	2.90851	0.0138565	0.00420759
COX17 /// POPDC2	2.91326	0.0138743	0.00421491
NEDD1	2.99703	0.0139106	0.00422862
GPD2	3.74399	0.0139976	0.00132876
G3BP2	2.74485	0.014031	0.0042652
SNHG12 /// SNORA16A /// SNORA44 /// SNORA61	3.14758	0.0140687	0.00427618
PCYT1A	2.0907	0.0141272	0.00429081
CHM	2.48864	0.0143224	0.00435117
IL7R	9.62417	0.014435	0.00338637
TRIM37	5.88597	0.0145453	0.00439506
MMP1	4.43115	0.014679	0.00442981
RALB	2.29264	0.0146924	0.00443073
MEOX1	72.899	0.0147312	0.00443987
SMEK2	2.58613	0.0148096	0.00446182
RNMT	2.00001	0.0148098	0.00446273
HYOU1	2.50257	0.0148302	0.00446731
ENOSF1	2.04914	0.0149349	0.00449748
IFI35	4.61296	0.0149833	0.00451669
HERC4	3.09856	0.0150089	0.00452583
NPAS2	5.23581	0.0150776	0.000400549
GBP2	2.68896	0.0151153	0.00158482
SAMHD1	4.89996	0.0151288	0.00246182
MYEF2	5.26954	0.0151471	0.00215821
FEN1	2.28471	0.0151586	0.00456607
BMP2	18.0389	0.0152664	0.00460265
CCL11	88.8916	0.0153334	0.00461546
LYPD6	2.71924	0.0154005	0.00462734
YRDC	2.37848	0.0154006	0.00462826
ABCG1	9.43998	0.0154196	0.00463283
PML	2.1066	0.015444	0.00464106
LIFR	2.8721	0.0155292	0.00466575
F3	3.54393	0.0155342	0.0046685
BTN3A3	2.84472	0.0155388	0.00467033
LARP4	2.08474	0.0155839	0.00468313
SELK	2.2288	0.0155897	0.00468404
MIR3658 /// UCK2	2.70452	0.0157111	0.00471971
CTSK	2.26603	0.0157952	0.0047444
LYN	2.58768	0.0158781	0.00105807
ISG15	18.4008	0.0160153	0.00481482
FKBP11	4.97775	0.0161796	0.00111934
ERLIN1	2.7874	0.0161971	0.00255418
CACYBP	2.11145	0.0162282	0.00486968
MRPL14	2.27571	0.016229	0.0048706
H2AFJ	3.41035	0.0162424	0.00487334
FUT4	2.07196	0.0162447	1.92e-05
TM4SF1	13.5032	0.016335	0.000619113
SPHK1	8.13045	0.0163432	0.00490352
BUB1B	2.64836	0.0163501	0.00490535
SAMD9L	3.61982	0.0164196	0.00492181
CXCL3	59.6434	0.0164716	0.00493553
TNC	6.02806	0.0165929	0.00464015
COMMD5 /// LOC101928879 /// ZNF250	2.07844	0.016679	0.00358939
PDXK	2.04479	0.0169536	0.00318884
MAGOHB	2.05595	0.0169772	0.00506264
AGTRAP	3.28852	0.0170834	0.00509556
C5orf24	3.00735	0.0171209	0.00510928
INSIG1	2.46837	0.0171571	0.00118427
GCH1	10.0085	0.017189	0.0051294
FAIM	2.26946	0.0172803	0.00515226
ETNK1	2.40522	0.0173144	1.55e-05
FKBP14	2.24282	0.0173578	0.00517513
IFIT1	16.4796	0.0174149	0.00519707
MYO10	3.6886	0.0175266	0.00354001
CCNB1	2.65126	0.0175523	0.00206859
DDX58	15.3408	0.0177551	0.00528029
ZBTB46	2.38185	0.0177774	0.00528669
C1QTNF1	4.46621	0.0178732	0.00531779
SMPD2	2.52048	0.017968	0.00534156
SYT11	2.30772	0.0180794	0.00537266
ERAP1	2.66296	0.0180967	0.000404207
PDE5A	2.49992	0.0181035	0.0053818
SPTLC2	2.27846	0.0182912	0.00543027
FAM46C	3.55555	0.0183524	0.00544856
CH25H	50.3253	0.0184136	0.00546045
BCL2A1	8.8854	0.0185188	0.00548605
IL33	4.95133	0.0185266	0.0054888
CASP1	3.06947	0.0186669	0.00552995
PNPT1	3.07862	0.018708	0.00554092
GFPT1	2.12596	0.0189086	0.00347874
RAB29	2.16983	0.0189936	0.0056278
NBN	2.73569	0.0190801	0.000840421
HK2 /// RP11-259N19.1	2.61207	0.0193456	0.00571011
MB21D1	2.53173	0.0193739	0.000331962
KRTAP1-5	3.94568	0.0193891	0.00572291
ASUN	2.04628	0.0194076	0.00573022
CD83	13.669	0.0194859	0.00575217
GMPR	2.90791	0.019565	0.00576955
TRIM5	3.13694	0.0198183	0.00581893
PUS1	2.42961	0.0198455	0.00582533
RGS20	3.69498	0.0198615	0.00583448
TLR1	14.0909	0.0199319	0.00585825
STAT1	6.4519	0.0199596	0.00252309
NEK2	3.22565	0.0200427	0.00589758
RPP40	2.47648	0.0200845	0.00590398
MTAP	2.16582	0.0201628	0.00592501
UGT1A1 /// UGT1A10 /// UGT1A3 /// UGT1A4 /// UGT1A5 /// UGT1A6 /// UGT1A7 /// UGT1A8 /// UGT1A9	2.67698	0.020163	0.00592593
GLRB	2.11254	0.020195	0.00258345
CLDN12	2.11666	0.0202115	0.00594604
LACTB	4.85625	0.0202316	0.000907179
RAB8B	3.52516	0.020259	0.00595793
CDK6	3.02366	0.0202867	0.0023722
CADM1	5.84081	0.0207384	0.00607316
CDH2	2.90149	0.0207796	0.00608688
FUS	2.31289	0.0207838	0.00608871
MSTO1 /// MSTO2P	2.4263	0.020828	0.00610242
HDAC9	11.8366	0.0209265	0.00612254
PDLIM5	4.57143	0.0210798	0.00065112
TIFA	6.53891	0.0211786	0.00618747
TRIM14	6.40085	0.0212165	0.00619936
FJX1	2.40238	0.021235	0.00620393
CTPS1	2.52792	0.0213704	0.00624326
LSS	3.87246	0.0213931	0.00624874
IRF1	4.80089	0.0217589	0.00632647
G0S2	16.7605	0.0217763	0.00633013
RP3-522P13.2	2.14286	0.0217898	0.00633745
IKBKE	3.97719	0.0218346	0.00180156
KIF21A	2.03075	0.0218557	0.00635482
AK4 /// LOC100507855	4.18361	0.0218827	0.0063594
RFC2	2.22014	0.0220568	0.00639781
RRAD	58.0797	0.0221443	0.00202835
CDK2	2.16344	0.0224208	0.00649383
FRMD4A	7.45414	0.0224697	0.00298034
HBEGF	4.18944	0.0225028	0.00184545
BLZF1	2.92736	0.0225092	0.00559671
MB21D2	2.68017	0.022525	0.00651943
LIMCH1	2.68519	0.0225259	0.00652035
IRF7	7.40345	0.0226415	0.00655053
NUCB2	2.51245	0.0226561	0.00655601
PDGFC	2.55651	0.022764	0.00657887
SPTLC1	2.482	0.0228844	0.00660631
ND6	2.52622	0.0230048	0.00663374
TMEM2	2.37019	0.0230534	0.00664472
KCNK2	5.43215	0.0233013	0.00670416
KCNJ15	8.06571	0.023314	0.00231276
DUS4L	2.25496	0.0233459	0.00671513
PPIF	9.92847	0.0233501	8.05e-05
USP43	3.03898	0.0233851	0.0067316
ORMDL2	2.31607	0.0234018	0.00673708
SERPINE1	3.62847	0.023467	0.00207773
SRSF3	2.00308	0.0235185	0.00120896
SLC15A3	3.7125	0.0235205	0.00676909
HLA-J	2.64757	0.023651	0.00680658
TAP2	4.17661	0.023975	0.00687334
STAM2	3.10897	0.0240486	0.00688889
LRP12	2.00023	0.0241383	0.00690535
BDKRB1	2.91794	0.0242072	0.00692455
NUDCD1	2.39651	0.0242299	0.00693004
ABCG2	3.63779	0.0242455	0.00693187
C1orf43	2.5238	0.0243771	0.00340375
RSAD2	135.886	0.0244718	0.00698125
TNFRSF1B	3.32002	0.0245055	0.00698765
PPP3CC	2.29847	0.0245324	0.00527206
TPMT	2.27695	0.0245842	0.0038299
CA12	2.4766	0.0246473	0.0070224
SLC20A2	2.06433	0.0246585	0.00702881
PIGW	3.86204	0.0247769	0.00705533
SLC2A3	2.72638	0.0247853	0.00705807
ITGA2	4.13358	0.0248681	0.00708185
FAM115A /// LOC100294033	2.14101	0.0249086	0.00345771
SAMD9	2.36537	0.0250422	0.0071294
RRS1	2.14581	0.0250835	0.00714495
FAM110B	2.18448	0.0251444	0.00715775
CMPK2	206.427	0.0251823	0.00717055
MOXD1	6.83963	0.0252486	0.00408505
TMEM217	10.0601	0.025295	0.00719342
USP18	6.54614	0.0254137	0.00721628
ITGB1	2.24079	0.025499	0.00340832
LRIG1	2.47549	0.0255728	0.00391769
RTN4IP1	2.03405	0.0258841	0.00732145
NSFL1C	2.05389	0.0259529	0.00733882
APOL1	2.10864	0.0260049	0.00734979
GCLM	2.31155	0.0262803	0.00740741
ANP32E	3.04269	0.0263028	0.00717604
PTP4A1	2.16375	0.0264581	0.00240421
ZBTB21	2.43569	0.026503	0.00745771
HLA-G	2.25953	0.0266961	0.000277092
RALGPS2	2.39146	0.0267191	0.00749428
MTHFD2L	2.47052	0.02676	0.00117147
KIF14	3.23614	0.0267696	0.007508
DNER	10.8649	0.0267883	0.0075144
TRABD2A	4.19545	0.0269966	0.00756379
SLC25A13	2.92821	0.0271328	0.00759671
PSMB10	2.907	0.0272817	0.00763512
AIM1	2.45987	0.0274079	0.00767352
INO80C	3.33833	0.0275003	0.00769182
ILF3-AS1	3.29234	0.0275021	0.00769273
LIN52	2.16097	0.0276518	0.00772199
HLA-C	2.93678	0.0276573	0.00621582
COL8A1	3.57184	0.0276988	0.00773388
NSD1	2.30442	0.0277758	0.00774943
AMACR /// C1QTNF3-AMACR	2.24005	0.0278663	0.00777046
SLC16A4	2.28275	0.0278785	0.00777595
PRMT1	2.05188	0.0282286	0.00785642
XIAP	2.38577	0.0282933	0.0020759
ITGB1BP2	2.70243	0.028388	0.00790032
S100A3	2.89419	0.0285713	0.00794056
ADAM12	2.57133	0.0286896	0.00796251
BHLHE40	3.56476	0.0287636	0.00797714
BTN3A1	2.14407	0.0288503	0.00469684
CXCL2	41.6729	0.0289895	0.00802743
MAD2L1	2.69508	0.0293083	0.00809328
RCAN1	2.46819	0.0294281	0.00812712
GPRC5B	2.50078	0.0294427	0.005262
IFIH1	21.5065	0.0294522	0.0081326
PARP14	2.19457	0.0294688	0.00813809
HCCS	2.00959	0.029579	0.00792684
QSOX2	2.27801	0.0296624	0.00818473
PPM1K	2.29616	0.0297049	0.00819296
TDRD7	2.06916	0.0298464	0.00822131
SLC39A8	31.6917	0.0300636	0.00585642
SEH1L	3.06754	0.0303927	0.00831824
DCBLD1	2.89864	0.0304908	0.00569364
UBE2T	2.12758	0.0305418	0.00834477
TMED2	2.88982	0.0306814	0.00838134
ARMC8	2.00985	0.0308859	0.000716049
ACSL4	2.93655	0.0310665	0.00847462
USP31	4.01426	0.0312292	0.00814998
ISG20	19.3333	0.0312462	0.00852766
ABTB2	2.49057	0.0313668	0.000423411
MICAL2	2.69604	0.0315064	0.00672519
MSRB3	2.88082	0.0315811	0.00859625
SLC35A3	2.03774	0.0316162	0.00860357
ATP8B1	2.07139	0.0318916	0.00866575
SLC50A1	2.25372	0.0319146	0.00867307
FUBP1	2.26811	0.0319171	0.00867398
RASD1	4.80149	0.0319293	0.00867947
SLFN12	2.42383	0.031959	0.00868313
MTSS1	41.1475	0.032398	0.00535528
RHBDF2	2.48496	0.0323996	0.00877641
NANS	2.11694	0.0325651	0.00880567
HINT3	3.03329	0.0330511	0.00277549
CDK15	2.80894	0.0331761	0.00894467
CDC23	3.11604	0.0332683	0.00896388
DKC1 /// MIR664B /// SNORA56	2.40109	0.0335272	0.000837677
CMAHP	5.70588	0.0337648	0.00906356
USP53	3.15264	0.0340258	0.00911934
CCL2	58.3181	0.0341255	0.0091422
PSMB8-AS1	5.63471	0.0345016	0.00921079
IL6ST	2.24362	0.0345351	0.000598994
IFIT5	2.42341	0.0346059	0.00923548
KIF4A	4.13717	0.0349878	0.00931139
ITGB3	7.12835	0.0351603	0.00866118
BIRC5	2.82471	0.0355395	0.00941838
GEN1	2.23717	0.0356507	0.00944216
PTBP3	2.63929	0.035652	0.00186374
ENOX2	2.72246	0.0358008	0.000991312
IFIT2	11.6489	0.0358236	0.00947599
DNAJB4	2.62761	0.0358463	0.00361591
ANLN	4.41046	0.0359428	0.00950069
SPCS2	2.17857	0.0360187	0.00743759
CD82	11.5736	0.0361476	0.00954641
COA7	2.40858	0.0361714	0.00661546
ICAM2	14.4003	0.0362163	0.00956561
SHB	2.4475	0.0362444	0.0095711
PPP1R12B	3.94423	0.0364268	0.00513672
TRPA1	186.378	0.0368685	0.00969547
BOK	2.10679	0.0369543	0.00972016
G3BP1	2.11409	0.0370884	0.00483951
ASAH2B	2.2435	0.0372693	0.000753544
B4GALT1	3.81339	0.0373436	0.00506447
KIAA1524	2.18752	0.0374949	0.00985368
GEMIN2	2.79663	0.0375149	0.0057037
TMEM106A	3.47821	0.0375451	0.0098674
IFIT3	18.6929	0.0376014	0.00554824
GSAP	7.44026	0.0377774	0.00433562
MSTO1	2.32703	0.0379453	0.000845908
ELOVL6	2.20351	0.0379465	0.00267124
CCL7	5.4525	0.0379916	0.00996708
MMP3	49.7569	0.0380096	0.00996799
TLR3	7.12882	0.0380444	0.00997714
PAPPA	2.8625	0.0381034	0.00801829
NINJ1	2.76595	0.0381218	0.00999634
ZSWIM5	3.2554	0.0385851	0.0101043
AIFM2	2.63599	0.0386216	0.0101143
PBDC1	2.30912	0.0387114	0.0101308
LAMC2	8.08354	0.0390443	0.00133608
RBM33	2.17173	0.0391434	0.00364975
IL15RA	3.79277	0.0391776	0.0102186
TNFRSF10B	3.43672	0.0392631	0.00840421
PLAU	4.34003	0.0393431	0.0102533
FZD8 /// MIR4683	5.11006	0.0394483	0.0102762
IL24	82.6291	0.039687	0.0103109
FNDC3B /// LOC101928615	2.28834	0.0398942	0.00915226
H2AFY2	2.42777	0.0399848	0.0103667
ANTXR1	2.07915	0.0400168	0.0103749
POMP	2.17403	0.0402466	0.0104344
PDPN	6.25177	0.0402799	0.00046182
NRG1	3.45468	0.0403402	0.0100402
FAM118A	2.26234	0.0403484	0.01046
RIT1	2.47764	0.0406789	0.00701966
YIPF4	2.05847	0.0413203	0.0106612
FANCD2	4.47552	0.0413829	0.00612346
TMOD1	2.19916	0.0414574	0.0106978
C15orf48	140.146	0.0415457	0.0107124
TIPRL	2.13632	0.0419484	0.0107892
ODF3B	2.36047	0.0420683	0.0108075
BICD1	2.15814	0.0420746	0.00152081
INTU	2.69998	0.0420878	0.0108112
GABBR1 /// UBD	49.1863	0.0420979	0.0108121
MFAP3	2.29026	0.0421052	0.00891724
TRIM34 /// TRIM6-TRIM34	2.55818	0.0421771	0.00693096
POU2F2	2.81887	0.0424635	0.00918244
WDR89	3.63136	0.0425149	0.0108194
SPOCD1	2.4399	0.0428249	0.0109675
BAMBI	2.10444	0.042859	0.0109858
C7orf69	3.5679	0.0428879	0.0109941
HSD11B1	6.06357	0.0429835	0.0110142
HHEX	2.9486	0.043649	0.0111404
GCA	8.21128	0.0438218	0.0111742
FH	2.76172	0.043829	0.011176
BAG1	2.1118	0.0442139	0.0112501
KYNU	17.3924	0.044419	0.000956561
MELK	2.21199	0.0446034	0.011305
TPM3	2.22444	0.04462	0.00447005
EXOC6	4.81547	0.0447349	0.0113306
PLAUR	3.26004	0.0447393	0.00387563
HCLS1	2.01836	0.0448231	0.0113489
SCO2	2.20902	0.0450081	0.0113864
USP54	5.7993	0.0450516	0.0113937
UGP2	2.00954	0.0451499	0.0114019
ACTBP9 /// ACTBP9	2.23523	0.0451795	0.0114102
JPH2	2.47365	0.0452731	0.0114339
STYK1	5.63976	0.0453583	0.0103567
PLK3	3.1186	0.0458222	0.0115309
CENPA /// SLC35F6	2.32741	0.0465993	0.0116562
RNF114	2.1818	0.0467987	0.00552721
ZEB2	2.27676	0.0468784	0.0117
CSTF3	2.02582	0.0471222	0.00945862
HDAC8	2.28909	0.0472502	0.0117705
FAM64A	2.86869	0.0475432	0.0118244
KLHL5	4.68688	0.0477197	0.000346594
CFH	2.43195	0.0480722	0.0119278
DHFR	3.26884	0.0481847	0.00153818
GRIA3	4.02532	0.0482513	0.00500046
RP11-196G18.24	2.20553	0.0489967	0.0120896
NAV3	2.13853	0.0490059	0.0120924
ARFRP1	2.30797	0.0490575	0.00240878
RASGRP3	4.04485	0.049126	0.012107
PSMA7	2.02772	0.0491808	0.0121161
HLA-F	4.79346	0.0492981	0.00903704
PTGDR	2.49156	0.0494552	0.000125286
TFPI	2.07908	0.0494685	0.00854778
TEK	3.3821	0.0496002	0.0121957
PRC1	2.06748	0.0499568	0.0122625
