# Supplementary material for: Human Lymphoid Stromal Cells Contribute to Polarization of Follicular T Cells Into IL-4 Secreting Cells
Source: Front Immunol. 2020 Oct 2;11:559866. doi: 10.3389/fimmu.2020.559866 (PMC7562812; doi:10.3389/fimmu.2020.559866)
Supplement: Supplementary file 9 [file Table_4.xlsx]

## Sheet: pairedTtest healthy CTRLvsTLp00
Supplemental Table S4 : Differentially expressed genes between FL R5-PD1dim and Tonsil R5-PD1dim subsets
Gene Symbol	Gene Title	Fold Change FL R5-PD1dim/ Tonsil R5-PD1dim	p-value
EOMES	eomesodermin	9.43195	0.0293655
CCL4L1	chemokine (C-C motif) ligand 4-like 2; chemokine (C-C motif) ligand 4-like 1	8.0182	0.0448581
CCL4	chemokine (C-C motif) ligand 4	7.50821	0.0404072
TNFSF9	tumor necrosis factor (ligand) superfamily, member 9	6.62212	0.0341506
FCRL3	Fc receptor-like 3	5.84021	0.0493694
CDHR1	cadherin-related family member 1	5.68052	0.0309767
CRTAM	cytotoxic and regulatory T-cell molecule	5.31536	0.0375858
PLEK	pleckstrin	5.22211	0.0493694
GZMK	granzyme K	5.16773	0.0467958
PACSIN1	protein kinase C and casein kinase substrate in neurons 1	5.0048	0.0404072
HLA-DQB1	major histocompatibility complex, class II, DQ beta 1	5.00128	0.0415159
IFNG-AS1	IFNG antisense RNA 1	4.65641	0.0293655
CAV1	caveolin 1	4.45154	0.0277708
HLA-DRB3	major histocompatibility complex, class II, DR beta 3	4.34022	0.0404072
HLA-DRB4	major histocompatibility complex, class II, DR beta 4	4.34022	0.0404072
HLA-DRB6	major histocompatibility complex, class II, DR beta 6 (pseudogene)	4.34022	0.0404072
PRLR	prolactin receptor	4.1295	0.0404072
HLA-DPB2	major histocompatibility complex, class II, DP beta 2 (pseudogene)	4.11815	0.0367107
HLA-DPB1	major histocompatibility complex, class II, DP beta 1	4.04456	0.0202433
TNFRSF9	tumor necrosis factor receptor superfamily, member 9	4.02021	0.03351
HLA-DRB5	major histocompatibility complex, class II, DR beta 5	3.84337	0.0492207
IKZF2	IKAROS family zinc finger 2	3.81144	0.0468429
REREP3	arginine-glutamic acid dipeptide (RE) repeats pseudogene 3	3.80006	0.0277708
CCDC22	coiled-coil domain containing 22	3.78742	0.0404072
HLA-DRB1	major histocompatibility complex, class II, DR beta 1	3.75504	0.0484407
HLA-DMB	major histocompatibility complex, class II, DM beta	3.74123	0.0485342
ST6GALNAC6	ST6 (alpha-N-acetyl-neuraminyl-2,3-beta-galactosyl-1,3)-N-acetylgalactosaminide alpha-2,6-sialyltransferase 6	3.72136	0.0351029
NF1	neurofibromin 1	3.60161	0.0322665
REREP3	arginine-glutamic acid dipeptide (RE) repeats pseudogene 3	3.51013	0.0404072
HLA-DMA	major histocompatibility complex, class II, DM alpha	3.45804	0.0343402
HMOX1	heme oxygenase 1	3.40933	0.0404072
PPP1R10	protein phosphatase 1, regulatory subunit 10	3.37838	0.042651
TIGIT	T-cell immunoreceptor with Ig and ITIM domains	3.28601	0.0404072
TIAM2	T-cell lymphoma invasion and metastasis 2	3.25484	0.0404072
IL10RA	interleukin 10 receptor, alpha	3.21749	0.0343402
FLJ42200	#N/A	3.12963	0.048375
SLFN11	schlafen family member 11	3.06411	0.0476831
F2R	coagulation factor II (thrombin) receptor	2.94074	0.0467958
IFNG-AS1	IFNG antisense RNA 1	2.93883	0.0404072
FLJ42200	#N/A	2.858	0.0430777
CEP152	centrosomal protein 152kDa	2.80993	0.0404072
APOBEC3D	apolipoprotein B mRNA editing enzyme, catalytic polypeptide-like 3D	2.72049	0.0467958
RP11-624C23,1	#N/A	2.63218	0.0404072
LCP2	lymphocyte cytosolic protein 2	2.4527	0.0404072
SMARCA2	SWI/SNF related, matrix associated, actin dependent regulator of chromatin, subfamily a, member 2	2.32042	0.0496937
CYCS	cytochrome c, somatic	2.27856	0.0485342
TMEM154	transmembrane protein 154	2.26119	0.0454502
SSH2	slingshot protein phosphatase 2	-2.16555	0.04681
PLXND1	plexin D1	-2.29427	0.0488974
GRAMD1B	GRAM domain containing 1B	-2.33918	0.0423072
TENM1	teneurin transmembrane protein 1	-2.615	0.0488974
FAM134B	family with sequence similarity 134, member B	-2.76401	0.0404072
IL23R	interleukin 23 receptor	-2.8386	0.0452128
PAWR	PRKC, apoptosis, WT1, regulator	-2.87635	0.0404072
AFF3	AF4/FMR2 family, member 3	-2.96869	0.0498286
RRP12	ribosomal RNA processing 12 homolog	-3.01959	0.0430757
AGPAT4	1-acylglycerol-3-phosphate O-acyltransferase 4	-3.02452	0.0404072
AIM2	absent in melanoma 2	-3.08236	0.0437502
MERTK	MER proto-oncogene, tyrosine kinase	-3.10025	0.0485409
MAP3K4	mitogen-activated protein kinase kinase kinase 4	-3.21795	0.0493694
LMO7	LIM domain 7	-3.25345	0.0404072
ADAM6	ADAM metallopeptidase domain 6 (pseudogene)	-3.28885	0.0404072
SREBF2	sterol regulatory element binding transcription factor 2	-3.36569	0.0404072
EXT1	exostosin glycosyltransferase 1	-3.36827	0.042651
CDKL2	cyclin-dependent kinase-like 2 (CDC2-related kinase)	-3.42445	0.042651
EFNB2	ephrin-B2	-3.45659	0.0404072
ENPP2	ectonucleotide pyrophosphatase/phosphodiesterase 2	-3.46376	0.0493694
FURIN	furin (paired basic amino acid cleaving enzyme)	-3.57061	0.043736
RASGRF2	Ras protein-specific guanine nucleotide-releasing factor 2	-3.6707	0.0490613
NETO2	neuropilin (NRP) and tolloid (TLL)-like 2	-3.68027	0.0493694
PVALB	parvalbumin	-3.6929	0.0476831
PTPN13	protein tyrosine phosphatase, non-receptor type 13 (APO-1/CD95 (Fas)-associated phosphatase)	-3.85461	0.042651
LDLR	low density lipoprotein receptor	-3.88464	0.0404072
BACH2	BTB and CNC homology 1, basic leucine zipper transcription factor 2	-4.01964	0.0404072
BCL6	B-cell CLL/lymphoma 6	-4.04259	0.0487409
LMO3	LIM domain only 3 (rhombotin-like 2)	-4.15925	0.0404072
AGPAT5	1-acylglycerol-3-phosphate O-acyltransferase 5	-4.3163	0.0404072
CCL20	chemokine (C-C motif) ligand 20	-4.4383	0.0442449
PCDH1	protocadherin 1	-4.47114	0.0417523
MCOLN2	mucolipin 2	-4.64366	0.0404072
CASR	calcium-sensing receptor	-4.84271	0.0404072
ARHGEF28	Rho guanine nucleotide exchange factor 28	-5.0226	0.0293655
MIR4659A	microRNA 4659a	-5.08815	0.0404072
EIF4B	eukaryotic translation initiation factor 4B	-6.32472	0.0202433
HNRNPH1	heterogeneous nuclear ribonucleoprotein H1 (H)	-9.74905	0.0202433
